# Supplementary material for: Two new wood-decaying fungi, Resupinatus tropicus and Scopuloides hainanensis (Agaricomycetes, Basidiomycota) from Hainan Province, southern China
Source: MycoKeys. 2026 Jun 1;133:149–67. doi: 10.3897/mycokeys.133.198088 (PMC13247632; doi:10.3897/mycokeys.133.198088)
Supplement: XML Treatment for Resupinatus tropicus [file mycokeys.133.198088-treatment1.xml]

<!DOCTYPE tp:taxon-treatment
  PUBLIC "-//TaxonX//DTD Taxonomic Treatment Publishing DTD v0 20100105//EN" "tax-treatment-NSO.dtd">
<tp:taxon-treatment xmlns:tp="http://www.plazi.org/taxpub"><tp:treatment-meta><kwd-group><label>Taxon classification</label><kwd>
                <named-content content-type="kingdom">Fungi</named-content>
              </kwd><kwd>
                <named-content content-type="order">Agaricales</named-content>
              </kwd><kwd>
                <named-content content-type="family">Pleurotaceae</named-content>
              </kwd></kwd-group><mixed-citation publication-type="journal"><person-group><name><surname>Guan</surname><given-names>Qian-Xin</given-names></name><name><surname>Zhao</surname><given-names>Heng</given-names></name><name><surname>Wu</surname><given-names>Fang</given-names></name><name><surname>Zhang</surname><given-names>Xin</given-names></name><name><surname>Dai</surname><given-names>Yu-Cheng</given-names></name><name><surname>Zhu</surname><given-names>An-Hong</given-names></name></person-group><article-title>Two new wood-decaying fungi, <italic><tp:taxon-name><tp:taxon-name-part taxon-name-part-type="genus" reg="Resupinatus">Resupinatus</tp:taxon-name-part> <tp:taxon-name-part taxon-name-part-type="species" reg="tropicus">tropicus</tp:taxon-name-part></tp:taxon-name></italic> and <italic><tp:taxon-name><tp:taxon-name-part taxon-name-part-type="genus" reg="Scopuloides">Scopuloides</tp:taxon-name-part> <tp:taxon-name-part taxon-name-part-type="species" reg="hainanensis">hainanensis</tp:taxon-name-part></tp:taxon-name></italic> (<tp:taxon-name><tp:taxon-name-part taxon-name-part-type="class" reg="Agaricomycetes">Agaricomycetes</tp:taxon-name-part></tp:taxon-name>, <tp:taxon-name><tp:taxon-name-part taxon-name-part-type="phylum" reg="Basidiomycota">Basidiomycota</tp:taxon-name-part></tp:taxon-name>) from Hainan Province, southern China</article-title><source>MycoKeys</source><day>01</day><month>06</month><year>2026</year><volume>133</volume><fpage>149</fpage><lpage>167</lpage><pub-id pub-id-type="doi">10.3897/mycokeys.133.198088</pub-id></mixed-citation></tp:treatment-meta><tp:nomenclature><tp:taxon-name><object-id xmlns:xlink="http://www.w3.org/1999/xlink" content-type="arpha" xlink:type="simple">B95329A6-769D-54F3-A96F-364FB73FB244</object-id>
                    		<tp:taxon-name-part taxon-name-part-type="genus" reg="Resupinatus">Resupinatus</tp:taxon-name-part> <tp:taxon-name-part taxon-name-part-type="species" reg="tropicus">tropicus</tp:taxon-name-part>
                    	
                    		<object-id xmlns:xlink="http://www.w3.org/1999/xlink" content-type="mycobank" xlink:type="simple">MycoBank No: 863828</object-id>
                    	</tp:taxon-name><tp:taxon-authority>Q.X. Guan, H. Zhao &amp; Y.C. Dai</tp:taxon-authority><tp:taxon-status xmlns:xlink="http://www.w3.org/1999/xlink" xlink:type="simple">sp. nov.</tp:taxon-status><xref ref-type="fig" rid="F3">Figs 3 a, b, 4, 5</xref></tp:nomenclature><tp:treatment-sec sec-type="Holotype"><title>Holotype.</title><p>China • Hainan Province, National Park of Hainan Tropical Rainforest, Baisha County, Qingsong, on fallen angiosperm branch, <named-content xmlns:xlink="http://www.w3.org/1999/xlink" content-type="dwc:verbatimCoordinates" xlink:type="simple">19.116649°N, 109.265192°E</named-content>, elev. 420 m, 24 November 2024, Dai 30226 (<named-content xmlns:xlink="http://www.w3.org/1999/xlink" content-type="dwc:institutional_code" xlink:title="Beijing Forestry University" xlink:href="https://scientific-collections.gbif.org/institution/b0f02bea-c4c9-489a-a8ff-40048cf99952" xlink:type="simple">BJFC</named-content> 050485).</p><fig id="F3" position="float" orientation="portrait"><object-id xmlns:xlink="http://www.w3.org/1999/xlink" content-type="doi" xlink:type="simple">10.3897/mycokeys.133.198088.figure3</object-id><object-id xmlns:xlink="http://www.w3.org/1999/xlink" content-type="zenodo_dep_id" xlink:type="simple">20522646</object-id><object-id xmlns:xlink="http://www.w3.org/1999/xlink" content-type="arpha" xlink:type="simple">85918BFC-BBB9-5DFB-843D-904A933C8D72</object-id><label>Figure 3.</label><caption><p>Basidiomata of <italic><tp:taxon-name><tp:taxon-name-part taxon-name-part-type="genus" reg="Resupinatus">Resupinatus</tp:taxon-name-part> <tp:taxon-name-part taxon-name-part-type="species" reg="tropicus">tropicus</tp:taxon-name-part></tp:taxon-name></italic> and <italic><tp:taxon-name><tp:taxon-name-part taxon-name-part-type="genus" reg="Scopuloides">Scopuloides</tp:taxon-name-part> <tp:taxon-name-part taxon-name-part-type="species" reg="hainanensis">hainanensis</tp:taxon-name-part></tp:taxon-name></italic>. <bold>a, b</bold>. <italic><tp:taxon-name><tp:taxon-name-part taxon-name-part-type="genus" reg="Resupinatus">R.</tp:taxon-name-part> <tp:taxon-name-part taxon-name-part-type="species" reg="tropicus">tropicus</tp:taxon-name-part></tp:taxon-name></italic> (holotype, Dai 30226); <bold>c, d</bold>. <italic><tp:taxon-name><tp:taxon-name-part taxon-name-part-type="genus" reg="Scopuloides">S.</tp:taxon-name-part> <tp:taxon-name-part taxon-name-part-type="species" reg="hainanensis">hainanensis</tp:taxon-name-part></tp:taxon-name></italic> (holotype, Dai 37144). Scale bars: 1 cm (<bold>a, c</bold>); 1 mm (<bold>b, d</bold>).</p></caption><graphic xmlns:xlink="http://www.w3.org/1999/xlink" xlink:href="mycokeys-133-149-g003.jpg" id="oo_1665311.jpg" position="float" orientation="portrait" xlink:type="simple"><uri content-type="original_file" xlink:type="simple">https://binary.pensoft.net/fig/1665311</uri></graphic></fig><fig id="F4" position="float" orientation="portrait"><object-id xmlns:xlink="http://www.w3.org/1999/xlink" content-type="doi" xlink:type="simple">10.3897/mycokeys.133.198088.figure4</object-id><object-id xmlns:xlink="http://www.w3.org/1999/xlink" content-type="zenodo_dep_id" xlink:type="simple">20522648</object-id><object-id xmlns:xlink="http://www.w3.org/1999/xlink" content-type="arpha" xlink:type="simple">4E6114FD-65C9-51A5-8BAA-E0CFCA2B2E24</object-id><label>Figure 4.</label><caption><p>Microscopic structures of <italic><tp:taxon-name><tp:taxon-name-part taxon-name-part-type="genus" reg="Resupinatus">Resupinatus</tp:taxon-name-part> <tp:taxon-name-part taxon-name-part-type="species" reg="tropicus">tropicus</tp:taxon-name-part></tp:taxon-name></italic> (holotype, Dai 30226). <bold>a</bold>. Basidiospores; <bold>b</bold>. Basidia and basidioles; <bold>c, d</bold>. Pleurocystidia; <bold>e</bold>. Cheilocystidia; <bold>f</bold>. Hyphae; <bold>g</bold>. A section of hymenium.</p></caption><graphic xmlns:xlink="http://www.w3.org/1999/xlink" xlink:href="mycokeys-133-149-g004.jpg" id="oo_1665312.jpg" position="float" orientation="portrait" xlink:type="simple"><uri content-type="original_file" xlink:type="simple">https://binary.pensoft.net/fig/1665312</uri></graphic></fig><fig id="F5" position="float" orientation="portrait"><object-id xmlns:xlink="http://www.w3.org/1999/xlink" content-type="doi" xlink:type="simple">10.3897/mycokeys.133.198088.figure5</object-id><object-id xmlns:xlink="http://www.w3.org/1999/xlink" content-type="zenodo_dep_id" xlink:type="simple">20522650</object-id><object-id xmlns:xlink="http://www.w3.org/1999/xlink" content-type="arpha" xlink:type="simple">847BF99B-F52F-5310-BC97-18B983D80545</object-id><label>Figure 5.</label><caption><p>Sections of hymenia of <italic><tp:taxon-name><tp:taxon-name-part taxon-name-part-type="genus" reg="Resupinatus">Resupinatus</tp:taxon-name-part> <tp:taxon-name-part taxon-name-part-type="species" reg="tropicus">tropicus</tp:taxon-name-part></tp:taxon-name></italic> (holotype, Dai 30226). <bold>a, b</bold>. Basidia and basidioles; <bold>c–h</bold>. Pleurocystidia; <bold>i–k</bold>. Cheilocystidia; <bold>l</bold>. Hyphae; <bold>m</bold>. Basidiospores. Scale bars: 10 μm (<bold>a–m</bold>); 10 × 100 Oil.</p></caption><graphic xmlns:xlink="http://www.w3.org/1999/xlink" xlink:href="mycokeys-133-149-g005.jpg" id="oo_1665313.jpg" position="float" orientation="portrait" xlink:type="simple"><uri content-type="original_file" xlink:type="simple">https://binary.pensoft.net/fig/1665313</uri></graphic></fig></tp:treatment-sec><tp:treatment-sec sec-type="Etymology"><title>Etymology.</title><p><italic>Tropicus</italic> (Lat.) refers to the new species found from tropical China.</p></tp:treatment-sec><tp:treatment-sec sec-type="Description"><title>Description.</title><p>Basidiomata annual, sessile, gelatinous, flabelliform or occasional suborbicular, laterally or dorsally attached to substrate, fragile and watery when fresh, becoming firm-gelatinous when dry. Pileus orbicular when juvenile, becoming flabelliform when mature, upper surface pale mouse gray when fresh, becoming dark gray to black when dry, smooth, up to 10 mm in diam.; margin unrolled to incurved when juvenile, becoming straight, entire. Hymenium lamellate, lamellae with different lengths. Stipe absent. Context dark brown to black, leathery when dry, up to 0.3 mm thick.</p><p>Hyphal system monomitic; generative hyphae with clamp connections, colorless, thin- to thick-walled, branched, interwoven, 1–2 µm in diameter. Cheilocystidia clavate to cylindrical with irregular, bifurcate, multifurcate, or rarely nodulose, thin-walled, colorless, 11–16 × 4–6.5 µm, arising from generative hyphae. Pleurocystidia fusiform to with branched apices, 13–18 × 2–4 µm. Basidia clavate, with four sterigmata and a basal clamp connection, with a few guttules, 13–17 × 3.5–4.5 µm; basidioles similar to basidia, but slightly smaller. Basidiospores cylindrical to oblong-ellipsoid, colorless, thin-walled, smooth, with a few guttules, <abbrev xmlns:xlink="http://www.w3.org/1999/xlink" xlink:title="Melzer’s reagent" xlink:type="simple">IKI</abbrev>–, <abbrev xmlns:xlink="http://www.w3.org/1999/xlink" xlink:title="acyanophilous" xlink:type="simple">CB–</abbrev>, 4.4–5.2(–5.5) × 2.4–2.9 µm, <abbrev xmlns:xlink="http://www.w3.org/1999/xlink" xlink:title="mean spore length" xlink:type="simple">L</abbrev> = 4.78 µm, <abbrev xmlns:xlink="http://www.w3.org/1999/xlink" xlink:title="mean spore width" xlink:type="simple">W</abbrev> = 2.64 µm, <abbrev xmlns:xlink="http://www.w3.org/1999/xlink" xlink:title="length-to-width ratio" xlink:type="simple">Q</abbrev> = 1.81 (n = 30/1).</p></tp:treatment-sec><tp:treatment-sec sec-type="Type of rot"><title>Type of rot.</title><p>white rot.</p></tp:treatment-sec><tp:treatment-sec sec-type="Additional specimen examined"><title>Additional specimen examined</title><p><bold>(<italic>paratype</italic>)</bold>. China • Hainan Province, National Park of Hainan Tropical Rainforest, Baisha County, Qingsong, on fallen angiosperm branch, <named-content xmlns:xlink="http://www.w3.org/1999/xlink" content-type="dwc:verbatimCoordinates" xlink:type="simple">19.116649°N, 109.265192°E</named-content>, elev. 420 m, 24 November 2024, Dai 30251 (<named-content xmlns:xlink="http://www.w3.org/1999/xlink" content-type="dwc:institutional_code" xlink:title="Beijing Forestry University" xlink:href="https://scientific-collections.gbif.org/institution/b0f02bea-c4c9-489a-a8ff-40048cf99952" xlink:type="simple">BJFC</named-content> 050510).</p></tp:treatment-sec></tp:taxon-treatment>
