# Supplementary material for: Two new wood-decaying fungi, Resupinatus tropicus and Scopuloides hainanensis (Agaricomycetes, Basidiomycota) from Hainan Province, southern China
Source: MycoKeys. 2026 Jun 1;133:149–67. doi: 10.3897/mycokeys.133.198088 (PMC13247632; doi:10.3897/mycokeys.133.198088)
Supplement: XML Treatment for Scopuloides hainanensis [file mycokeys.133.198088-treatment2.xml]

<!DOCTYPE tp:taxon-treatment
  PUBLIC "-//TaxonX//DTD Taxonomic Treatment Publishing DTD v0 20100105//EN" "tax-treatment-NSO.dtd">
<tp:taxon-treatment xmlns:tp="http://www.plazi.org/taxpub"><tp:treatment-meta><kwd-group><label>Taxon classification</label><kwd>
                <named-content content-type="kingdom">Fungi</named-content>
              </kwd><kwd>
                <named-content content-type="order">Polyporales</named-content>
              </kwd><kwd>
                <named-content content-type="family">Meruliaceae</named-content>
              </kwd></kwd-group><mixed-citation publication-type="journal"><person-group><name><surname>Guan</surname><given-names>Qian-Xin</given-names></name><name><surname>Zhao</surname><given-names>Heng</given-names></name><name><surname>Wu</surname><given-names>Fang</given-names></name><name><surname>Zhang</surname><given-names>Xin</given-names></name><name><surname>Dai</surname><given-names>Yu-Cheng</given-names></name><name><surname>Zhu</surname><given-names>An-Hong</given-names></name></person-group><article-title>Two new wood-decaying fungi, <italic><tp:taxon-name><tp:taxon-name-part taxon-name-part-type="genus" reg="Resupinatus">Resupinatus</tp:taxon-name-part> <tp:taxon-name-part taxon-name-part-type="species" reg="tropicus">tropicus</tp:taxon-name-part></tp:taxon-name></italic> and <italic><tp:taxon-name><tp:taxon-name-part taxon-name-part-type="genus" reg="Scopuloides">Scopuloides</tp:taxon-name-part> <tp:taxon-name-part taxon-name-part-type="species" reg="hainanensis">hainanensis</tp:taxon-name-part></tp:taxon-name></italic> (<tp:taxon-name><tp:taxon-name-part taxon-name-part-type="class" reg="Agaricomycetes">Agaricomycetes</tp:taxon-name-part></tp:taxon-name>, <tp:taxon-name><tp:taxon-name-part taxon-name-part-type="phylum" reg="Basidiomycota">Basidiomycota</tp:taxon-name-part></tp:taxon-name>) from Hainan Province, southern China</article-title><source>MycoKeys</source><day>01</day><month>06</month><year>2026</year><volume>133</volume><fpage>149</fpage><lpage>167</lpage><pub-id pub-id-type="doi">10.3897/mycokeys.133.198088</pub-id></mixed-citation></tp:treatment-meta><tp:nomenclature><tp:taxon-name><object-id xmlns:xlink="http://www.w3.org/1999/xlink" content-type="arpha" xlink:type="simple">6711AD46-0C5B-5F3E-B428-9B80F12C5CF1</object-id>
                    		<tp:taxon-name-part taxon-name-part-type="genus" reg="Scopuloides">Scopuloides</tp:taxon-name-part> <tp:taxon-name-part taxon-name-part-type="species" reg="hainanensis">hainanensis</tp:taxon-name-part>
                    	
                    		<object-id xmlns:xlink="http://www.w3.org/1999/xlink" content-type="mycobank" xlink:type="simple">MycoBank No: 863829</object-id>
                    	</tp:taxon-name><tp:taxon-authority>Q.X. Guan, H. Zhao &amp; Y.C. Dai</tp:taxon-authority><tp:taxon-status xmlns:xlink="http://www.w3.org/1999/xlink" xlink:type="simple">sp. nov.</tp:taxon-status><xref ref-type="fig" rid="F3">Figs 3 c, d, 6, 7</xref></tp:nomenclature><tp:treatment-sec sec-type="Holotype"><title>Holotype.</title><p>China • Hainan Province, National Park of Hainan Tropical Rainforest, Diaoluo Mountain, on fallen branch of <italic><tp:taxon-name><tp:taxon-name-part taxon-name-part-type="genus" reg="Dacrydium">Dacrydium</tp:taxon-name-part> <tp:taxon-name-part taxon-name-part-type="species" reg="pectinatum">pectinatum</tp:taxon-name-part></tp:taxon-name></italic>, <named-content xmlns:xlink="http://www.w3.org/1999/xlink" content-type="dwc:verbatimCoordinates" xlink:type="simple">18.725211°N, 109.868396°E</named-content>, elev. 927 m, 3 July 2025, Dai 37144 (<named-content xmlns:xlink="http://www.w3.org/1999/xlink" content-type="dwc:institutional_code" xlink:title="Beijing Forestry University" xlink:href="https://scientific-collections.gbif.org/institution/b0f02bea-c4c9-489a-a8ff-40048cf99952" xlink:type="simple">BJFC</named-content> 058403).</p><fig id="F6" position="float" orientation="portrait"><object-id xmlns:xlink="http://www.w3.org/1999/xlink" content-type="doi" xlink:type="simple">10.3897/mycokeys.133.198088.figure6</object-id><object-id xmlns:xlink="http://www.w3.org/1999/xlink" content-type="zenodo_dep_id" xlink:type="simple">20522652</object-id><object-id xmlns:xlink="http://www.w3.org/1999/xlink" content-type="arpha" xlink:type="simple">DC1AA6F0-62CC-5897-A419-8091E4F0656B</object-id><label>Figure 6.</label><caption><p>Microscopic structures of <italic><tp:taxon-name><tp:taxon-name-part taxon-name-part-type="genus" reg="Scopuloides">Scopuloides</tp:taxon-name-part> <tp:taxon-name-part taxon-name-part-type="species" reg="hainanensis">hainanensis</tp:taxon-name-part></tp:taxon-name></italic> (holotype, Dai 37144). <bold>a</bold>. Basidiospores; <bold>b</bold>. Basidia and basidioles; <bold>c</bold>. Lamprocystidia; <bold>d</bold>. Hyphae.</p></caption><graphic xmlns:xlink="http://www.w3.org/1999/xlink" xlink:href="mycokeys-133-149-g006.jpg" id="oo_1665314.jpg" position="float" orientation="portrait" xlink:type="simple"><uri content-type="original_file" xlink:type="simple">https://binary.pensoft.net/fig/1665314</uri></graphic></fig><fig id="F7" position="float" orientation="portrait"><object-id xmlns:xlink="http://www.w3.org/1999/xlink" content-type="doi" xlink:type="simple">10.3897/mycokeys.133.198088.figure7</object-id><object-id xmlns:xlink="http://www.w3.org/1999/xlink" content-type="zenodo_dep_id" xlink:type="simple">20522654</object-id><object-id xmlns:xlink="http://www.w3.org/1999/xlink" content-type="arpha" xlink:type="simple">1C31C23F-7536-5033-B0F9-6656CBC8A71F</object-id><label>Figure 7.</label><caption><p>Sections of hymenium of <italic><tp:taxon-name><tp:taxon-name-part taxon-name-part-type="genus" reg="Scopuloides">Scopuloides</tp:taxon-name-part> <tp:taxon-name-part taxon-name-part-type="species" reg="hainanensis">hainanensis</tp:taxon-name-part></tp:taxon-name></italic> (holotype, Dai 37144). <bold>a</bold>. A section of hymenium; <bold>b–i</bold>. Basidia and basidioles; <bold>j, k</bold>. Lamprocystidia; <bold>l</bold>. Hyphae; <bold>m</bold>. Basidiospores. Scale bars: 10 μm (<bold>a–m</bold>); 10 × 100 Oil.</p></caption><graphic xmlns:xlink="http://www.w3.org/1999/xlink" xlink:href="mycokeys-133-149-g007.jpg" id="oo_1665315.jpg" position="float" orientation="portrait" xlink:type="simple"><uri content-type="original_file" xlink:type="simple">https://binary.pensoft.net/fig/1665315</uri></graphic></fig></tp:treatment-sec><tp:treatment-sec sec-type="Etymology"><title>Etymology.</title><p><italic>Hainanensis</italic> (Lat.) refers to the species collected from Hainan Province, China.</p></tp:treatment-sec><tp:treatment-sec sec-type="Description"><title>Description.</title><p>Basidiomata annual, resupinate, closely adnate, membranaceous, without odor or taste when fresh, difficult to separate from substrate, up to 15 cm long, 5 cm wide, 0.3 mm thick. Hymenial surface grandinioid, white to gray when fresh, turning to gray upon drying. Margin gradually thinning out, concolorous with the hymenial.</p><p>Hyphal system monomitic; generative hyphae with simple septa, colorless, thick-walled, branched, interwoven, 2.5–3.5 μm in diameter, <abbrev xmlns:xlink="http://www.w3.org/1999/xlink" xlink:title="Melzer’s reagent" xlink:type="simple">IKI</abbrev>–, <abbrev xmlns:xlink="http://www.w3.org/1999/xlink" xlink:title="acyanophilous" xlink:type="simple">CB–</abbrev>; tissues unchanged in <abbrev xmlns:xlink="http://www.w3.org/1999/xlink" xlink:title="5% potassium hydroxide" xlink:type="simple">KOH</abbrev>. Lamprocystidia abundant, subulate to fusiform, colorless, thick-walled, 25–45 × 7.5–11 µm. Basidia clavate, with four sterigmata and a basal simple septum, 9–12 × 3–4 µm; basidioles numerous, in shape similar to basidia but smaller. Basidiospores subcylindrical to allantoid, colorless, thin-walled, smooth, <abbrev xmlns:xlink="http://www.w3.org/1999/xlink" xlink:title="Melzer’s reagent" xlink:type="simple">IKI</abbrev>–, <abbrev xmlns:xlink="http://www.w3.org/1999/xlink" xlink:title="acyanophilous" xlink:type="simple">CB–</abbrev>, 3.4–4.4 × 1.6–2.1 µm, <abbrev xmlns:xlink="http://www.w3.org/1999/xlink" xlink:title="mean spore length" xlink:type="simple">L</abbrev> = 3.89 µm, <abbrev xmlns:xlink="http://www.w3.org/1999/xlink" xlink:title="mean spore width" xlink:type="simple">W</abbrev> = 1.81 µm, <abbrev xmlns:xlink="http://www.w3.org/1999/xlink" xlink:title="length-to-width ratio" xlink:type="simple">Q</abbrev> = 2.06–2.23 (n = 60/2).</p></tp:treatment-sec><tp:treatment-sec sec-type="Type of rot"><title>Type of rot.</title><p>white rot.</p></tp:treatment-sec><tp:treatment-sec sec-type="Additional specimen examined"><title>Additional specimen examined</title><p><bold>(<italic>paratype</italic>)</bold>. China • Hainan Province, National Park of Hainan Tropical Rainforest, Diaoluo Mountain, on fallen angiosperm branch, <named-content xmlns:xlink="http://www.w3.org/1999/xlink" content-type="dwc:verbatimCoordinates" xlink:type="simple">18.725211°N, 109.868396°E</named-content>, elev. 927 m, 3 July 2025, Dai 37155 (<named-content xmlns:xlink="http://www.w3.org/1999/xlink" content-type="dwc:institutional_code" xlink:title="Beijing Forestry University" xlink:href="https://scientific-collections.gbif.org/institution/b0f02bea-c4c9-489a-a8ff-40048cf99952" xlink:type="simple">BJFC</named-content> 058414).</p></tp:treatment-sec><tp:treatment-sec><!--Section generated to contain objects referenced in tp:taxon-treatment.--><fig id="F3" position="float" orientation="portrait"><object-id xmlns:xlink="http://www.w3.org/1999/xlink" content-type="doi" xlink:type="simple">10.3897/mycokeys.133.198088.figure3</object-id><object-id xmlns:xlink="http://www.w3.org/1999/xlink" content-type="zenodo_dep_id" xlink:type="simple">20522646</object-id><object-id xmlns:xlink="http://www.w3.org/1999/xlink" content-type="arpha" xlink:type="simple">85918BFC-BBB9-5DFB-843D-904A933C8D72</object-id><label>Figure 3.</label><caption><p>Basidiomata of <italic><tp:taxon-name><tp:taxon-name-part taxon-name-part-type="genus" reg="Resupinatus">Resupinatus</tp:taxon-name-part> <tp:taxon-name-part taxon-name-part-type="species" reg="tropicus">tropicus</tp:taxon-name-part></tp:taxon-name></italic> and <italic><tp:taxon-name><tp:taxon-name-part taxon-name-part-type="genus" reg="Scopuloides">Scopuloides</tp:taxon-name-part> <tp:taxon-name-part taxon-name-part-type="species" reg="hainanensis">hainanensis</tp:taxon-name-part></tp:taxon-name></italic>. <bold>a, b</bold>. <italic><tp:taxon-name><tp:taxon-name-part taxon-name-part-type="genus" reg="Resupinatus">R.</tp:taxon-name-part> <tp:taxon-name-part taxon-name-part-type="species" reg="tropicus">tropicus</tp:taxon-name-part></tp:taxon-name></italic> (holotype, Dai 30226); <bold>c, d</bold>. <italic><tp:taxon-name><tp:taxon-name-part taxon-name-part-type="genus" reg="Scopuloides">S.</tp:taxon-name-part> <tp:taxon-name-part taxon-name-part-type="species" reg="hainanensis">hainanensis</tp:taxon-name-part></tp:taxon-name></italic> (holotype, Dai 37144). Scale bars: 1 cm (<bold>a, c</bold>); 1 mm (<bold>b, d</bold>).</p></caption><graphic xmlns:xlink="http://www.w3.org/1999/xlink" xlink:href="mycokeys-133-149-g003.jpg" id="oo_1665311.jpg" position="float" orientation="portrait" xlink:type="simple"><uri content-type="original_file" xlink:type="simple">https://binary.pensoft.net/fig/1665311</uri></graphic></fig></tp:treatment-sec></tp:taxon-treatment>
